# Supplementary material for: A Novel Homozygous Variant in DYSF Gene Is Associated with Autosomal Recessive Limb Girdle Muscular Dystrophy R2/2B
Source: Int J Mol Sci. 2022 Aug 11;23(16):8932. doi: 10.3390/ijms23168932 (PMC9408934; doi:10.3390/ijms23168932)
Supplement: Supplementary file 1 [file ijms-23-08932-s001.zip]

Archive with 1 entries (1 files):
- ijms-1822093-supplementary.pdf
